# Supplementary material for: An Immune Panel Signature Predicts Prognosis of Lung Adenocarcinoma Patients and Correlates With Immune Microenvironment
Source: Front Cell Dev Biol. 2021 Dec 21;9:797984. doi: 10.3389/fcell.2021.797984 (PMC8725798; doi:10.3389/fcell.2021.797984)
Supplement: Supplementary file 1 [file Table3.XLSX]

## Sheet: Sheet1
id	coef	HR	HR.95L	HR.95H	pvalue
S100A8	0.521914	1.68525	1.29383	2.19509	0.000108738
DGAT2	0.269018	1.30868	1.11374	1.53774	0.00107956
GAGE1,GAGE12I,GAGE12F	0.347413	1.4154	1.12971	1.77333	0.0025254
GAGE13	0.842078	2.32118	1.31303	4.10341	0.00376952
TNFSF9	-0.524763	0.591695	0.4088	0.856417	0.00541022
HERC6	-0.359484	0.698036	0.539109	0.903814	0.00638758
MAGEA4	0.264538	1.30283	1.06912	1.58763	0.00872676
FCGR1A	0.2292	1.25759	1.05954	1.49266	0.00875413
LCN2	0.14708	1.15845	1.03764	1.29331	0.00885482
ABCF1	-1.36543	0.25527	0.0913724	0.713156	0.00919054
MAGEA1	0.825661	2.28339	1.21688	4.28463	0.0101337
MPO	0.215392	1.24035	1.05235	1.46193	0.010216
MMP2	0.27542	1.31708	1.0635	1.63113	0.0115953
HLA-B	-0.117158	0.889444	0.811608	0.974745	0.0121615
KIAA0101	0.331291	1.39276	1.07469	1.80498	0.0122614
FCGR3A	0.324653	1.38355	1.06958	1.78968	0.0134285
CXCR2	0.175612	1.19198	1.03638	1.37093	0.0138686
KIR2DL1	0.41068	1.50784	1.08469	2.09607	0.0145378
KRT7	0.149223	1.16093	1.02951	1.30913	0.014915
HLA-DRB1	-0.0999602	0.904873	0.833917	0.981867	0.0164326
BRCA2	0.233884	1.2635	1.03998	1.53506	0.0185426
SNAI2	0.389024	1.47554	1.06484	2.04464	0.0194149
PTPRCAP	-0.201935	0.817148	0.689545	0.968366	0.0197514
JAML	-0.248921	0.779642	0.630334	0.964316	0.0217349
FOXM1	0.152449	1.16468	1.01686	1.33399	0.0277064
IL7	-0.321224	0.725261	0.543609	0.967613	0.0289782
FCGR3B	0.24877	1.28245	1.02495	1.60463	0.0295924
TNFSF4	0.145691	1.15684	1.01132	1.3233	0.0336667
CXCL8	0.127804	1.13633	1.00979	1.27873	0.0338617
S100A9	0.31137	1.36529	1.02388	1.82055	0.0339456
CDKN3	0.164454	1.17875	1.0066	1.38034	0.0411921
VTCN1	0.164383	1.17867	1.00513	1.38216	0.0430788
HLA-DMA	-0.519523	0.594804	0.358029	0.988165	0.0448633
CD68	-0.328113	0.720282	0.522655	0.992637	0.0449492
CD80	-0.304708	0.737339	0.547263	0.993432	0.0451462
CMKLR1	0.124287	1.13234	1.00261	1.27886	0.0452875
STAT4	-0.304901	0.737197	0.543775	0.999419	0.049564
