# Supplementary material for: An Immune Panel Signature Predicts Prognosis of Lung Adenocarcinoma Patients and Correlates With Immune Microenvironment
Source: Front Cell Dev Biol. 2021 Dec 21;9:797984. doi: 10.3389/fcell.2021.797984 (PMC8725798; doi:10.3389/fcell.2021.797984)
Supplement: Supplementary file 5 [file Table4.XLSX]

## Sheet: Sheet1
The list of 24 immune cell types
Activated B cell
Activated CD4 T cell
Activated CD8 T cell
Activated dendritic cell
CD56dim natural killer cell
Central memory CD4 T cell
Central memory CD8 T cell
Effector memeory CD8 T cell
Gamma delta T cell
Immature B cell
Macrophage
Mast cell
MDSC
Memory B cell
Monocyte
Natural killer cell
Natural killer T cell
Neutrophil
Plasmacytoid dendritic cell
Regulatory T cell
T follicular helper cell
Type 1 T helper cell
Type 17 T helper cell
Type 2 T helper cell
