# Supplementary material for: An Immune Panel Signature Predicts Prognosis of Lung Adenocarcinoma Patients and Correlates With Immune Microenvironment
Source: Front Cell Dev Biol. 2021 Dec 21;9:797984. doi: 10.3389/fcell.2021.797984 (PMC8725798; doi:10.3389/fcell.2021.797984)
Supplement: Supplementary file 6 [file Table1.XLSX]

## Sheet: Sheet1
ABCF1
ADGRE5
ADORA2A
AIF1
AKT1
ALOX15B
ARG1
AXL
B3GAT1
BAGE
BATF
BCL2
BCL2L11
BCL6
BRCA1
BRCA2
BST2
BTLA
BUB1
C10orf54
C1QA
C1QB
CA4
CBLB
CCL17
CCL18
CCL2
CCL20
CCL21
CCL22
CCL3
CCL4
CCL5
CCNB2
CCR1
CCR2
CCR4
CCR5
CCR6
CCR7
CD14
CD160
CD163
CD19
CD1C
CD1D
CD2
CD209
CD22
CD226
CD244
CD247
CD27
CD274
CD276
CD28
CD33
CD37
CD38
CD3D
CD3E
CD3G
CD4
CD40
CD40LG
CD44
CD47
CD48
CD52
CD53
CD6
CD63
CD68
CD69
CD70
CD74
CD79A
CD79B
CD80
CD83
CD86
CD8A
CD8B
CDK1
CDKN2A
CDKN3
CEACAM1
CEACAM8
CIITA
CLEC4C
CMKLR1
CORO1A
CRTAM
CSF1R
CSF2RB
CTAG1B
CTAG2
CTLA4
CTSS
CX3CL1
CX3CR1
CXCL1
CXCL10
CXCL11
CXCL13
CXCL8
CXCL9
CXCR2
CXCR3
CXCR4
CXCR5
CXCR6
CYBB
DDX58
DGAT2
DMBT1
EBI3
EFNA4
EGFR
EGR2
EGR3
EIF2AK2
ENTPD1
EOMES
FAS
FASLG
FCER1G
FCGR1A
FCGR2B
FCGR3A
FCGR3B
FCRLA
FOXM1
FOXO1
FOXP3
FUT4
FYB
G6PD
GADD45GIP1
GAGE1,GAGE12I,GAGE12F
GAGE10
GAGE12J
GAGE13
GAGE2C,GAGE2A,GAGE2E
GATA3
GBP1
GNLY
GPR18
GRAP2
GUSB
GZMA
GZMB
GZMH
GZMK
HAVCR2
HERC6
HGF
HIF1A
HLA-A
HLA-B
HLA-C
HLA-DMA
HLA-DMB
HLA-DOA
HLA-DOB
HLA-DPA1
HLA-DPB1
HLA-DQA1
HLA-DQA2
HLA-DQB2
HLA-DRA
HLA-DRB1
HLA-E
HLA-F
HLA-F-AS1
HLA-G
HMBS
ICAM1
ICOS
ICOSLG
ID2
ID3
IDO1
IDO2
IFI27
IFI35
IFI44L
IFI6
IFIH1
IFIT1
IFIT2
IFIT3
IFITM1
IFITM2
IFNA17
IFNB1
IFNG
IGF1R
IGSF6
IKZF1
IKZF2
IKZF3
IKZF4
IL10
IL10RA
IL12A
IL12B
IL13
IL15
IL17A
IL17F
IL18
IL1A
IL1B
IL2
IL21
IL22
IL23A
IL2RA
IL2RB
IL2RG
IL3RA
IL4
IL6
IL7
IL7R
IRF1
IRF4
IRF9
IRS1
ISG15
ISG20
ITGA1
ITGAE
ITGAL
ITGAM
ITGAX
ITGB1
ITGB2
ITGB7
ITK
JAML
JCHAIN
KIAA0101
KIR2DL1
KIR2DL2
KIR2DL3
KLF2
KLRB1
KLRD1
KLRF1
KLRG1
KLRK1
KREMEN1
KRT5
KRT7
LAG3
LAMP1
LAMP3
LAPTM5
LCK
LCN2
LEXM
LILRB1
LILRB2
LMNA
LRG1
LRP1
LST1
LY9
LYZ
M6PR
MAD2L1
MADCAM1
MAGEA1
MAGEA10
MAGEA12
MAGEA3
MAGEA4
MAGEC2
MAPK1
MAPK14
MELK
MIF
MKI67
MLANA
MMP2
MMP9
MPO
MRC1
MS4A1
MTOR
MX1
MYC
NCAM1
NCF1
NCR1
NCR3
NECTIN2
NFATC1
NFKBIA
NKG7
NOS2
NOTCH3
NRP1
NT5E
NTN3
OAS1
OAS2
OAS3
PDCD1
PDCD1LG2
PECAM1
PGF
PIK3CA
PIK3CD
PMEL
POLR2A
POU2AF1
PRDM1
PRF1
PSMB9
PTEN
PTGS2
PTK7
PTPN11
PTPN6
PTPN7
PTPRC
PTPRCAP
PVR
PYGL
RB1
RORC
RPS6
S100A8
S100A9
SAMHD1
SDHA
SELL
SH2D1A
SH2D1B
SIT1
SKAP2
SLAMF7
SLAMF8
SNAI1
SNAI2
SRGN
SSX2
STAT1
STAT3
STAT4
STAT5A
STAT6
TAGAP
TAP1
TARP
TBP
TBX21
TCF7
TDO2
TFRC
TGFB1
TIGIT
TLR3
TLR7
TLR8
TLR9
TNF
TNFAIP8
TNFRSF14
TNFRSF17
TNFRSF18
TNFRSF4
TNFRSF9
TNFSF10
TNFSF13B
TNFSF14
TNFSF18
TNFSF4
TNFSF9
TOP2A
TP63
TRIM29
TUBB
TWIST1
TYROBP
VCAM1
VEGFA
VTCN1
XAGE1B
ZAP70
ZBTB46
ZEB1
